# Supplementary material for: Modeling the spatial structure of the endemic mara (Dolichotis patagonum) across modified landscapes
Source: PeerJ. 2019 Feb 12;7:e6367. doi: 10.7717/peerj.6367 (PMC6376934; doi:10.7717/peerj.6367)
Supplement: Supplemental Information 5 [file peerj-07-6367-s005.xlsx]

## Sheet: Hoja1
Number of observation	Group size	x coordinate	y coordinate
1	1	4.40283e+06	5.32663e+06
2	4	4.41598e+06	5.33084e+06
3	8	4.42222e+06	5.33384e+06
4	3	4.40417e+06	5.29092e+06
5	2	4.4038e+06	5.29018e+06
6	3	4.42415e+06	5.31237e+06
7	3	4.4051e+06	5.26077e+06
8	2	4.40578e+06	5.2609e+06
9	2	4.41067e+06	5.26318e+06
10	3	4.40391e+06	5.2768e+06
11	3	4.40929e+06	5.27964e+06
12	2	4.42199e+06	5.26619e+06
13	1	4.41611e+06	5.25952e+06
14	3	4.43032e+06	5.26666e+06
15	2	4.43066e+06	5.26655e+06
16	3	4.44362e+06	5.28136e+06
17	2	4.44175e+06	5.2808e+06
18	2	4.44175e+06	5.2808e+06
19	2	4.44175e+06	5.2808e+06
20	2	4.44175e+06	5.2808e+06
21	2	4.44175e+06	5.2808e+06
22	4	4.44175e+06	5.2808e+06
23	4	4.44175e+06	5.2808e+06
24	5	4.44175e+06	5.2808e+06
25	2	4.43988e+06	5.27992e+06
26	1	4.43931e+06	5.27962e+06
27	2	4.43147e+06	5.29686e+06
28	2	4.44297e+06	5.29749e+06
29	1	4.44314e+06	5.29784e+06
30	1	4.44552e+06	5.29931e+06
31	2	4.44478e+06	5.30302e+06
32	2	4.44024e+06	5.30298e+06
33	4	4.43932e+06	5.30335e+06
34	6	4.43488e+06	5.32283e+06
35	9	4.43713e+06	5.32034e+06
36	2	4.44114e+06	5.31978e+06
37	3	4.44114e+06	5.31978e+06
38	2	4.44131e+06	5.31975e+06
39	1	4.41025e+06	5.2953e+06
40	3	4.41108e+06	5.29436e+06
41	2	4.43898e+06	5.30348e+06
42	4	4.44651e+06	5.31237e+06
43	2	4.44612e+06	5.31235e+06
44	1	4.42068e+06	5.33336e+06
45	4	4.4261e+06	5.33592e+06
46	5	4.43092e+06	5.33244e+06
47	2	4.43534e+06	5.32319e+06
48	2	4.4374e+06	5.32468e+06
49	2	4.43622e+06	5.32114e+06
50	2	4.42414e+06	5.31236e+06
51	4	4.42428e+06	5.31253e+06
52	2	4.40463e+06	5.29184e+06
53	2	4.40225e+06	5.28816e+06
54	2	4.43141e+06	5.30249e+06
55	1	4.43159e+06	5.29738e+06
56	2	4.43288e+06	5.29446e+06
57	2	4.44528e+06	5.29917e+06
58	2	4.44569e+06	5.29947e+06
59	2	4.44592e+06	5.29968e+06
60	6	4.41033e+06	5.29523e+06
61	1	4.40949e+06	5.28571e+06
62	2	4.40157e+06	5.27242e+06
63	2	4.401e+06	5.27249e+06
64	2	4.44463e+06	5.28147e+06
65	1	4.44187e+06	5.28084e+06
66	6	4.43958e+06	5.27975e+06
67	2	4.43744e+06	5.27889e+06
68	2	4.42627e+06	5.27056e+06
69	4	4.39438e+06	5.29154e+06
70	2	4.41251e+06	5.27729e+06
71	2	4.41595e+06	5.27353e+06
72	2	4.41595e+06	5.27353e+06
73	1	4.43389e+06	5.27487e+06
74	2	4.44069e+06	5.26917e+06
75	2	4.43623e+06	5.274e+06
76	2	4.44304e+06	5.27614e+06
77	2	4.44467e+06	5.28147e+06
78	1	4.44251e+06	5.28103e+06
79	4	4.44168e+06	5.28079e+06
80	4	4.44168e+06	5.28079e+06
81	3	4.44168e+06	5.28079e+06
82	3	4.44168e+06	5.28079e+06
83	1	4.44147e+06	5.28071e+06
84	1	4.43963e+06	5.27978e+06
85	2	4.42881e+06	5.27812e+06
86	1	4.42857e+06	5.27871e+06
87	2	4.42138e+06	5.29579e+06
88	2	4.43256e+06	5.26353e+06
89	2	4.43313e+06	5.2636e+06
90	3	4.42979e+06	5.26145e+06
91	2	4.39423e+06	5.2918e+06
92	2	4.3939e+06	5.29235e+06
93	2	4.40458e+06	5.26102e+06
94	2	4.40523e+06	5.26074e+06
95	2	4.41031e+06	5.26284e+06
96	2	4.41408e+06	5.32854e+06
97	2	4.42627e+06	5.33544e+06
98	2	4.42623e+06	5.33556e+06
99	1	4.43923e+06	5.32008e+06
100	11	4.44007e+06	5.32001e+06
101	2	4.44212e+06	5.31983e+06
102	3	4.41466e+06	5.32569e+06
103	1	4.41525e+06	5.32574e+06
104	4	4.41058e+06	5.29593e+06
105	3	4.4102e+06	5.29533e+06
106	4	4.4102e+06	5.29533e+06
107	8	4.4102e+06	5.29533e+06
108	1	4.4102e+06	5.29533e+06
109	3	4.41031e+06	5.29525e+06
110	10	4.41041e+06	5.29517e+06
111	4	4.41189e+06	5.28498e+06
112	2	4.41189e+06	5.28498e+06
113	2	4.40861e+06	5.28579e+06
114	2	4.40861e+06	5.28579e+06
115	1	4.44232e+06	5.31221e+06
116	3	4.42415e+06	5.31238e+06
117	3	4.43139e+06	5.30241e+06
118	2	4.43155e+06	5.29703e+06
119	2	4.43162e+06	5.29654e+06
